# Supplementary material for: BiGSM: Bayesian inference of gene regulatory network via sparse modelling
Source: Bioinformatics. 2025 Jun 9;41(6):btaf318. doi: 10.1093/bioinformatics/btaf318 (PMC12151459; doi:10.1093/bioinformatics/btaf318)
Supplement: btaf318_Supplementary_Data [file btaf318_supplementary_data.zip]

Archive with 1 entries (1 files):
- Supplementary material online.pdf
